# Supplementary material for: Molecular Composition, Seasonal Variation, and Size Distribution of n-Alkanes, PAHs, and Saccharides in a Medium-Sized City of Guanzhong Plain, Northwest China: Evaluation of Control Measures Executed in the Past Decade
Source: Toxics. 2023 Feb 9;11(2):164. doi: 10.3390/toxics11020164 (PMC9959670; doi:10.3390/toxics11020164)
Supplement: Supplementary file 1 [file toxics-11-00164-s001.zip]

Archive with 1 entries (1 files):
- toxics-2155383-supplementary.pdf
